# Supplementary material for: Correlation Between Diagnosis-Related Group Weights and Nursing Time in the Cardiology Department: Cross-Sectional Study
Source: JMIR Med Inform. 2025 Mar 4;13:e65549. doi: 10.2196/65549 (PMC11896087; doi:10.2196/65549)
Supplement: Multimedia Appendix 1 [file medinform-v13-e65549-s001.xlsx]

## Sheet: Sheet1
serial number	Direct Care Program	Indirect Care Program
1	Measuring TPR	Wiping and disinfecting treatment rooms
2	Blood pressure measurement	Replacement of disinfectant to sanitize items
3	Health education (pre-checkup, pre- and post-operative education)	Configuration of disinfectant
4	Oral medication administration	Telephone call for discharged patients
5	Admitting new patients	Shift handover
6	Blood collection	Handling electronic medical advice
7	Pressure Loss Nursing	Ultraviolet disinfection
8	Transportation of surgical patients	Case discussion
9	Discharge counseling	Communication with patient's family
10	Perineal care	Receiving injections and medications
11		Ward management
12		Disposal of medical waste
